# Supplementary material for: Atypical Porcine Pestiviruses: Relationships and Conserved Structural Features
Source: Viruses. 2021 Apr 26;13(5):760. doi: 10.3390/v13050760 (PMC8146772; doi:10.3390/v13050760)
Supplement: Supplementary file 1 [file viruses-13-00760-s001.zip]

Archive with 1 entries (1 files):
- viruses-1194624-supplementary.pdf
